# Supplementary material for: How do the determinants of exclusive breast-feeding change over time? A multi-survey quasi-longitudinal study in Lao People’s Democratic Republic
Source: Public Health Nutr. 2022 Jun 3;25(9):2380–94. doi: 10.1017/S1368980022001380 (PMC9991563; doi:10.1017/S1368980022001380)
Supplement: Supplementary file 1 [file S1368980022001380sup.zip]

Archive with 2 entries (2 files):
- S1368980022001380sup001.docx
- S1368980022001380sup002.docx
